# Supplementary material for: HBx 128–133 Deletion Affecting HBV Mother-to-Child Transmission Weakens HBV Replication via Reducing HBx Level and CP/ENII Transcriptional Activity
Source: Viruses. 2022 Aug 26;14(9):1887. doi: 10.3390/v14091887 (PMC9506584; doi:10.3390/v14091887)
Supplement: Supplementary file 1 [file viruses-14-01887-s001.zip]

Archive with 1 entries (1 files):
- viruses-1891238-supplementary.pdf
